# Supplementary material for: Meta-Analysis of Materials and Treatments Used in Contact Lenses: Implications for Lens Characteristics
Source: Materials (Basel). 2025 Mar 25;18(7):1445. doi: 10.3390/ma18071445 (PMC11989920; doi:10.3390/ma18071445)
Supplement: Supplementary file 1 [file materials-18-01445-s001.zip]

Archive with 1 entries (1 files):
- materials-3496942-supplementary.pdf
